# Supplementary material for: Activated Macrophages Promote TNF-α-Associated Tumor Cell Necroptosis in Pituitary Apoplexy Through the PIEZO1–NFATC2/REL Axis
Source: Int J Mol Sci. 2026 Jun 22;27(12):5635. doi: 10.3390/ijms27125635 (PMC13299367; doi:10.3390/ijms27125635)
Supplement: Supplementary file 1 [file ijms-27-05635-s001.zip]

Archive with 1 entries (1 files):
- ijms-4342468-supplementary.pdf
